# Supplementary material for: Enhancements to the ADMIXTURE algorithm for individual ancestry estimation
Source: BMC Bioinformatics. 2011 Jun 18;12:246. doi: 10.1186/1471-2105-12-246 (PMC3146885; doi:10.1186/1471-2105-12-246)
Supplement: Additional file 1 — Software.zip, a zip archive containing Mac OS X and Linux executables, is a snapshot of the ADMIXTURE software at the time of submission of this manuscript. The current version is maintained at http:///www.genetics.ucla.edu/software/admixture. [file 1471-2105-12-246-S1.ZIP]

Archive with 6 entries (3 files):
- Software/
- Software/admixture-manual.pdf
- Software/linux/
- Software/linux/admixture
- Software/macosx/
- Software/macosx/admixture
